# Supplementary material for: Yersinia spp. Identification Using Copy Diversity in the Chromosomal 16S rRNA Gene Sequence
Source: PLoS One. 2016 Jan 25;11(1):e0147639. doi: 10.1371/journal.pone.0147639 (PMC4726496; doi:10.1371/journal.pone.0147639)
Supplement: S1 Table — (XLSX) [file pone.0147639.s002.xlsx]

## Sheet: Sheet1
Strain	Species	patterns code of five 16S rRNA gene sequences
		1	2	3	4	5
52232	Y. kristensenii	167	201	202	167	168
52234	Y.intermedia	10	75	10	10	7
52235	Y.ferderiksenii	98	98	98	430	100
52236	Y.ferderiksenii	422	423	423	423	423
52237	Y.intermedia	115	111	10	10	10
52242	Y. kristensenii	290	290	290	290	290
52244	Y.intermedia	9	67	9	7	67
52246	Y.intermedia	167	168	168	167	168
52247	Y. kristensenii	290	290	290	290	290
52248	Y.intermedia	7	9	216	7	9
52249	Y.intermedia	259	31	31	31	24
52250	Y.intermedia	7	7	7	7	7
F/I_1	Y.ferderiksenii/intermedia	189	83	15	12	13
F/I_10	Y.ferderiksenii/intermedia	11	11	11	11	11
F/I_100	Y.ferderiksenii/intermedia	11	11	64	11	11
F/I_101	Y.ferderiksenii/intermedia	3	3	5	63	3
F/I_102	Y.ferderiksenii/intermedia	66	15	66	12	13
F/I_103	Y.ferderiksenii/intermedia	29	30	10	65	31
F/I_104	Y.ferderiksenii/intermedia	68	68	69	70	68
F/I_105	Y.ferderiksenii/intermedia	7	27	67	7	27
F/I_106	Y.ferderiksenii/intermedia	23	16	11	13	13
F/I_107	Y.ferderiksenii/intermedia	71	72	73	72	74
F/I_108	Y.ferderiksenii/intermedia	9	10	10	9	7
F/I_109	Y.ferderiksenii/intermedia	9	9	59	59	60
F/I_11	Y.ferderiksenii/intermedia	5	4	3	3	4
F/I_110	Y.ferderiksenii/intermedia	111	111	111	111	67
F/I_111	Y.ferderiksenii/intermedia	215	216	215	215	217
F/I_112	Y.ferderiksenii/intermedia	7	7	218	9	219
F/I_113	Y.ferderiksenii/intermedia	7	156	156	156	7
F/I_114	Y.ferderiksenii/intermedia	10	111	111	213	111
F/I_115	Y.ferderiksenii/intermedia	155	214	214	155	7
F/I_116	Y.ferderiksenii/intermedia	10	27	10	10	10
F/I_117	Y.ferderiksenii/intermedia	9	9	9	67	67
F/I_118	Y.ferderiksenii/intermedia	7	27	67	67	67
F/I_119	Y.ferderiksenii/intermedia	27	27	27	27	7
F/I_12	Y.ferderiksenii/intermedia	23	23	13	66	224
F/I_120	Y.ferderiksenii/intermedia	8	8	8	8	67
F/I_121	Y.ferderiksenii/intermedia	261	13	15	15	13
F/I_122	Y.ferderiksenii/intermedia	7	155	260	7	156
F/I_123	Y.ferderiksenii/intermedia	8	10	8	8	29
F/I_124	Y.ferderiksenii/intermedia	111	111	111	10	10
F/I_125	Y.ferderiksenii/intermedia	258	258	259	8	29
F/I_126	Y.ferderiksenii/intermedia	8	10	10	10	27
F/I_127	Non-pathogenic Y.enterocolitica	20	257	20	20	257
F/I_128	Y.ferderiksenii/intermedia	67	27	9	256	9
F/I_129	Y.ferderiksenii/intermedia	10	9	9	9	9
F/I_13	Y.ferderiksenii/intermedia	223	225	107	129	129
F/I_130YE	Non-pathogenic Y.enterocolitica	19	19	19	120	120
F/I_131YE	Non-pathogenic Y.enterocolitica	187	175	188	188	188
F/I_132	Y.ferderiksenii/intermedia	111	10	346	111	376
F/I_133	Y.ferderiksenii/intermedia	111	111	10	377	111
F/I_134	Y.ferderiksenii/intermedia	352	13	11	11	13
F/I_135	pathogenic Y. enterocolitica	32	32	32	259	32
F/I_136	Y.ferderiksenii/intermedia	375	11	13	13	13
F/I_137	Y.ferderiksenii/intermedia	13	12	11	15	13
F/I_138	Y.ferderiksenii/intermedia	13	13	11	11	13
F/I_139	Y.ferderiksenii/intermedia	11	11	13	13	11
F/I_14	Y.ferderiksenii/intermedia	128	68	223	68	68
F/I_140	Y.ferderiksenii/intermedia	13	15	11	13	13
F/I_141	Y.ferderiksenii/intermedia	11	15	15	12	15
F/I_143	Y.ferderiksenii/intermedia	11	16	11	15	154
F/I_144	Y.ferderiksenii/intermedia	23	23	15	23	23
F/I_145	Y.ferderiksenii/intermedia	66	23	23	11	83
F/I_146	Y.ferderiksenii/intermedia	11	11	23	23	11
F/I_147	Y.ferderiksenii/intermedia	5	4	3	4	5
F/I_148	Y.ferderiksenii/intermedia	12	13	153	11	12
F/I_149	Y.ferderiksenii/intermedia	23	23	23	152	12
F/I_15	Y.ferderiksenii/intermedia	129	68	68	69	223
F/I_150	Y.ferderiksenii/intermedia	111	111	111	8	10
F/I_151	Y.ferderiksenii/intermedia	10	8	10	10	10
F/I_152	Y.ferderiksenii/intermedia	10	10	8	115	10
F/I_153	Y.ferderiksenii/intermedia	9	10	9	9	9
F/I_154	Y.ferderiksenii/intermedia	11	270	11	11	11
F/I_155	Y.ferderiksenii/intermedia	8	10	115	115	10
F/I_156	Non-pathogenic Y.enterocolitica	10	115	9	10	10
F/I_157	Y.ferderiksenii/intermedia	190	269	190	11	11
F/I_158	Y.ferderiksenii/intermedia	115	10	267	268	10
F/I_159	Y.ferderiksenii/intermedia	7	31	31	31	31
F/I_160	Y.ferderiksenii/intermedia	10	10	345	346	111
F/I_161	Y.ferderiksenii/intermedia	13	13	22	344	11
F/I_162	Y.ferderiksenii/intermedia	343	13	12	15	11
F/I_163	Y.ferderiksenii/intermedia	11	13	23	15	83
F/I_164	Y.ferderiksenii/intermedia	13	11	11	13	343
F/I_165	Y.ferderiksenii/intermedia	11	13	13	11	23
F/I_166	Y.ferderiksenii/intermedia	11	16	11	11	16
F/I_167	Y.ferderiksenii/intermedia	11	23	23	11	13
F/I_168	Y.ferderiksenii/intermedia	11	16	11	13	91
F/I_169	Y.ferderiksenii/intermedia	83	194	83	23	23
F/I_16E	Non-pathogenic Y.enterocolitica	19	329	19	330	331
F/I_17	Y.ferderiksenii/intermedia	13	13	13	13	13
F/I_170	Y.ferderiksenii/intermedia	11	13	13	11	12
F/I_171	Y.ferderiksenii/intermedia	11	11	11	11	11
F/I_172	Y.ferderiksenii/intermedia	3	104	68	3	68
F/I_173	Y.ferderiksenii/intermedia	11	11	11	11	11
F/I_174	Y.ferderiksenii/intermedia	27	7	27	67	27
F/I_175	Y.ferderiksenii/intermedia	11	11	11	11	11
F/I_176	Y.ferderiksenii/intermedia	11	11	11	11	11
F/I_177	Y.ferderiksenii/intermedia	23	13	152	23	13
F/I_178	Y.ferderiksenii/intermedia	12	13	13	428	13
F/I_179	Y.ferderiksenii/intermedia	83	429	15	12	17
F/I_18	Y.ferderiksenii/intermedia	16	13	16	11	13
F/I_180	Y.ferderiksenii/intermedia	11	11	11	387	11
F/I_181	Y.ferderiksenii/intermedia	15	23	341	12	305
F/I_182	Y.ferderiksenii/intermedia	68	4	4	4	5
F/I_183	Y.ferderiksenii/intermedia	16	13	13	11	13
F/I_184	Y.ferderiksenii/intermedia	13	305	11	15	11
F/I_185	Y.ferderiksenii/intermedia	68	5	3	3	68
F/I_186	Y.ferderiksenii/intermedia	5	63	4	5	4
F/I_187	Y.ferderiksenii/intermedia	206	388	13	13	11
F/I_188	Y.ferderiksenii/intermedia	13	11	13	13	13
F/I_189	Y.ferderiksenii/intermedia	11	389	15	16	390
F/I_19	Y.ferderiksenii/intermedia	128	68	63	68	68
F/I_190	Y.ferderiksenii/intermedia	5	4	90	82	82
F/I_191	Y.ferderiksenii/intermedia	13	11	11	11	16
F/I_192	Y.ferderiksenii/intermedia	89	83	23	23	13
F/I_193	Y.ferderiksenii/intermedia	23	15	23	15	23
F/I_194	Y.ferderiksenii/intermedia	5	4	5	5	63
F/I_195	Y.ferderiksenii/intermedia	16	16	13	85	11
F/I_196	Y.ferderiksenii/intermedia	3	4	5	5	4
F/I_197	Y.ferderiksenii/intermedia	5	3	82	3	68
F/I_198	Y.ferderiksenii/intermedia	13	87	15	11	13
F/I_199	Y.ferderiksenii/intermedia	88	23	15	23	13
F/I_20	Y.ferderiksenii/intermedia	13	13	112	11	11
F/I_200	Y.ferderiksenii/intermedia	4	4	4	3	3
F/I_201	Y.ferderiksenii/intermedia	152	12	12	152	12
F/I_202	Y.ferderiksenii/intermedia	3	4	5	5	3
F/I_203	Y.ferderiksenii/intermedia	23	23	164	23	81
F/I_204	Y.ferderiksenii/intermedia	83	83	23	13	13
F/I_205	Y.ferderiksenii/intermedia	165	23	13	13	23
F/I_206	Y.ferderiksenii/intermedia	11	164	81	23	203
F/I_207	Y.ferderiksenii/intermedia	11	16	15	13	11
F/I_208	Y.ferderiksenii/intermedia	22	13	22	12	13
F/I_209	Y.ferderiksenii/intermedia	206	207	208	23	206
F/I_21	Y.ferderiksenii/intermedia	111	111	10	8	10
F/I_210	Y.ferderiksenii/intermedia	11	11	15	11	85
F/I_211	Y.ferderiksenii/intermedia	13	22	84	13	13
F/I_212	Y.ferderiksenii/intermedia	15	22	13	13	12
F/I_213	Y.ferderiksenii/intermedia	86	4	3	3	4
F/I_214	Y.ferderiksenii/intermedia	81	11	13	23	23
F/I_215	Y.ferderiksenii/intermedia	80	68	63	4	4
F/I_216	Y.ferderiksenii/intermedia	23	13	23	15	83
F/I_217	Y.ferderiksenii/intermedia	5	3	4	4	82
F/I_218	Y.ferderiksenii/intermedia	16	16	11	16	16
F/I_219	Y.ferderiksenii/intermedia	5	5	4	4	82
F/I_22	Y.ferderiksenii/intermedia	111	111	111	111	111
F/I_220	Y.ferderiksenii/intermedia	11	13	16	91	11
F/I_221	Y.ferderiksenii/intermedia	16	13	13	83	13
F/I_222	Y.ferderiksenii/intermedia	13	23	12	23	23
F/I_223	Y.ferderiksenii/intermedia	16	13	11	16	16
F/I_224	Y.ferderiksenii/intermedia	13	11	23	13	12
F/I_225	Y.ferderiksenii/intermedia	16	11	11	91	16
F/I_226	Y.ferderiksenii/intermedia	152	17	15	15	13
F/I_227	Y.ferderiksenii/intermedia	4	107	4	68	221
F/I_228E	Non-pathogenic Y.enterocolitica	355	20	120	431	355
F/I_229	Y.ferderiksenii/intermedia	23	11	11	11	16
F/I_23	Y.ferderiksenii/intermedia	9	111	111	111	111
F/I_230	Y.ferderiksenii/intermedia	11	11	11	11	11
F/I_231	Y.ferderiksenii/intermedia	11	11	11	11	11
F/I_232	Y.ferderiksenii/intermedia	83	83	83	83	13
F/I_233	Y.ferderiksenii/intermedia	11	15	13	23	16
F/I_234	Y.ferderiksenii/intermedia	11	16	13	16	11
F/I_235	Y.ferderiksenii/intermedia	68	68	104	107	13
F/I_236	Y.ferderiksenii/intermedia	277	4	4	278	221
F/I_237	Y.ferderiksenii/intermedia	3	3	68	4	4
F/I_238	Y.ferderiksenii/intermedia	15	13	13	88	13
F/I_239	Y.ferderiksenii/intermedia	13	13	13	13	83
F/I_240	Y.ferderiksenii/intermedia	15	22	13	15	12
F/I_241	Y.ferderiksenii/intermedia	11	11	11	11	11
F/I_242	Y.ferderiksenii/intermedia	4	106	68	3	4
F/I_243	Y.ferderiksenii/intermedia	4	3	4	4	4
F/I_245	Y.ferderiksenii/intermedia	3	4	107	4	4
F/I_246	Y.ferderiksenii/intermedia	10	9	9	9	9
F/I_247	Y.ferderiksenii/intermedia	15	66	23	23	11
F/I_248E	Non-pathogenic Y.enterocolitica	355	355	356	356	355
F/I_249	Y.ferderiksenii/intermedia	15	13	12	13	13
F/I_24YE	Non-pathogenic Y.enterocolitica	204	204	204	204	204
F/I_25	Y.ferderiksenii/intermedia	27	8	8	67	29
F/I_250	Y.ferderiksenii/intermedia	23	15	347	12	11
F/I_251	Y.ferderiksenii/intermedia	4	4	68	4	86
F/I_252	Y.ferderiksenii/intermedia	68	4	3	107	86
F/I_253	Y.ferderiksenii/intermedia	83	23	104	23	13
F/I_254	Y.ferderiksenii/intermedia	13	13	13	83	12
F/I_255	Y.ferderiksenii/intermedia	4	104	68	4	68
F/I_256	Y.ferderiksenii/intermedia	13	16	13	13	23
F/I_257	Y.ferderiksenii/intermedia	104	4	4	104	4
F/I_258	Y.ferderiksenii/intermedia	412	9	7	412	9
F/I_259	Y.ferderiksenii/intermedia	107	411	107	68	127
F/I_26	Y.ferderiksenii/intermedia	12	13	13	11	11
F/I_260	Y.ferderiksenii/intermedia	3	68	68	3	63
F/I_261	Y.ferderiksenii/intermedia	68	4	4	106	107
F/I_262	Y.ferderiksenii/intermedia	4	106	4	104	107
F/I_263	Y.ferderiksenii/intermedia	12	15	13	12	13
F/I_264	Y.ferderiksenii/intermedia	3	63	3	4	104
F/I_265	Y.ferderiksenii/intermedia	4	3	3	4	4
F/I_266	Y.ferderiksenii/intermedia	107	3	63	86	4
F/I_267	Y.ferderiksenii/intermedia	15	11	13	352	11
F/I_268	Y.ferderiksenii/intermedia	13	13	13	83	13
F/I_269	Y.ferderiksenii/intermedia	4	3	104	107	106
F/I_27	Y.ferderiksenii/intermedia	11	11	11	11	11
F/I_271	Y.ferderiksenii/intermedia	12	83	11	15	15
F/I_272	Y.ferderiksenii/intermedia	13	17	15	13	13
F/I_273	Y.ferderiksenii/intermedia	220	4	3	5	4
F/I_274	Y.ferderiksenii/intermedia	4	3	68	3	4
F/I_275	Y.ferderiksenii/intermedia	4	3	68	3	3
F/I_276	Y.ferderiksenii/intermedia	104	4	4	107	4
F/I_277	Y.ferderiksenii/intermedia	4	4	4	4	4
F/I_278	Y.ferderiksenii/intermedia	11	15	23	11	23
F/I_279	Y.ferderiksenii/intermedia	5	5	63	4	82
F/I_28	Y.ferderiksenii/intermedia	11	11	11	11	11
F/I_280	Y.ferderiksenii/intermedia	4	5	4	4	4
F/I_281	Y.ferderiksenii/intermedia	13	13	11	13	13
F/I_282	Y.ferderiksenii/intermedia	11	11	11	11	11
F/I_283	Y.ferderiksenii/intermedia	15	13	11	13	12
F/I_284	Y.ferderiksenii/intermedia	4	104	107	104	29
F/I_285	Y.ferderiksenii/intermedia	11	16	11	11	11
F/I_286	Y.ferderiksenii/intermedia	13	12	13	13	13
F/I_287	Y.ferderiksenii/intermedia	11	11	11	11	11
F/I_288	Y.ferderiksenii/intermedia	76	8	8	8	10
F/I_289YK	Y. kristensenii	10	10	10	10	10
F/I_29	Y.ferderiksenii/intermedia	11	11	11	11	11
F/I_290	Y.ferderiksenii/intermedia	67	9	9	9	7
F/I_291	Y.ferderiksenii/intermedia	9	9	7	8	8
F/I_292	Y.ferderiksenii/intermedia	8	27	29	8	27
F/I_293	Y.ferderiksenii/intermedia	11	11	11	11	11
F/I_294	Y.ferderiksenii/intermedia	10	10	67	8	8
F/I_295	Y.ferderiksenii/intermedia	10	10	8	10	8
F/I_296	Y.ferderiksenii/intermedia	10	10	8	8	10
F/I_297	Y.ferderiksenii/intermedia	10	10	10	10	10
F/I_298	Y.ferderiksenii/intermedia	23	164	23	13	17
F/I_299	Y.ferderiksenii/intermedia	3	4	63	4	4
F/I_30	Y.ferderiksenii/intermedia	295	403	295	403	349
F/I_300	Y.ferderiksenii/intermedia	10	111	10	115	10
F/I_301	Y.ferderiksenii/intermedia	63	4	3	4	3
F/I_302	Y.ferderiksenii/intermedia	3	4	3	3	4
F/I_303	Y.ferderiksenii/intermedia	23	15	23	23	353
F/I_304	Y.ferderiksenii/intermedia	16	11	23	11	11
F/I_305	Y.ferderiksenii/intermedia	12	354	13	23	23
F/I_306	Y.ferderiksenii/intermedia	5	3	5	82	3
F/I_307	Y.ferderiksenii/intermedia	10	10	10	8	10
F/I_308	Y.ferderiksenii/intermedia	427	11	12	305	15
F/I_309	Y.ferderiksenii/intermedia	348	349	350	351	351
F/I_31	Y.ferderiksenii/intermedia	10	9	9	404	9
F/I_310	Y.ferderiksenii/intermedia	8	9	8	8	8
F/I_311	Y.ferderiksenii/intermedia	10	10	10	10	9
F/I_312	Y.ferderiksenii/intermedia	8	27	30	432	10
F/I_313	Y.ferderiksenii/intermedia	11	11	11	11	11
F/I_314	Y.ferderiksenii/intermedia	433	434	104	68	104
F/I_315	Y.ferderiksenii/intermedia	25	68	68	25	68
F/I_316	Y.ferderiksenii/intermedia	8	10	8	10	67
F/I_317	Y.ferderiksenii/intermedia	435	72	436	72	72
F/I_318	Y.ferderiksenii/intermedia	11	13	13	13	13
F/I_319	Y.ferderiksenii/intermedia	13	13	13	13	13
F/I_32	Y.ferderiksenii/intermedia	8	111	10	8	67
F/I_320	Y.ferderiksenii/intermedia	11	11	11	11	11
F/I_321	Y.ferderiksenii/intermedia	29	9	7	160	29
F/I_322YE	Non-pathogenic Y.enterocolitica	204	205	204	204	204
F/I_323	Y.ferderiksenii/intermedia	13	13	16	11	11
F/I_324	Y.ferderiksenii/intermedia	7	7	157	158	159
F/I_325	Y.ferderiksenii/intermedia	155	155	156	156	8
F/I_326	Y.ferderiksenii/intermedia	29	111	27	10	8
F/I_327	Y.ferderiksenii/intermedia	11	11	11	11	11
F/I_328	Y.ferderiksenii/intermedia	23	13	11	13	16
F/I_329	Y.ferderiksenii/intermedia	11	13	23	23	13
F/I_33	Y.ferderiksenii/intermedia	4	3	68	4	4
F/I_330	Y.ferderiksenii/intermedia	11	13	23	23	23
F/I_331	Y.ferderiksenii/intermedia	13	23	23	83	23
F/I_332	Y.ferderiksenii/intermedia	271	11	11	11	11
F/I_333	Y.ferderiksenii/intermedia	13	13	13	23	13
F/I_334	Y.ferderiksenii/intermedia	11	11	11	11	11
F/I_335	Y.ferderiksenii/intermedia	272	272	273	274	275
F/I_336	Y.ferderiksenii/intermedia	11	11	23	12	11
F/I_337	Y.ferderiksenii/intermedia	11	11	11	11	11
F/I_338	Y.ferderiksenii/intermedia	13	12	17	15	13
F/I_339	Y.ferderiksenii/intermedia	16	11	11	11	16
F/I_340	Y.ferderiksenii/intermedia	299	13	83	16	299
F/I_341	Y.ferderiksenii/intermedia	10	8	10	10	8
F/I_342	Y.ferderiksenii/intermedia	67	298	8	8	8
F/I_343	Y.ferderiksenii/intermedia	294	295	296	296	297
F/I_344	Y.ferderiksenii/intermedia	292	293	222	129	222
F/I_345	Y.ferderiksenii/intermedia	129	222	291	129	291
F/I_346E	Non-pathogenic Y.enterocolitica	169	169	169	170	169
F/I_347YE	Non-pathogenic Y.enterocolitica	162	163	163	163	184
F/I_348	Y.ferderiksenii/intermedia	11	11	11	304	11
F/I_349	Non-pathogenic Y.enterocolitica	98	20	301	302	303
F/I_35	Y.ferderiksenii/intermedia	120	120	406	120	279
F/I_351	Y.ferderiksenii/intermedia	10	111	111	111	111
F/I_352	Y.ferderiksenii/intermedia	400	9	111	111	9
F/I_353	Y.ferderiksenii/intermedia	68	5	4	3	3
F/I_354	Y.ferderiksenii/intermedia	104	106	4	107	68
F/I_355	Y.ferderiksenii/intermedia	16	11	16	11	11
F/I_356	Y.ferderiksenii/intermedia	399	23	15	23	23
F/I_357	Y.ferderiksenii/intermedia	63	3	4	4	104
F/I_358	Y.ferderiksenii/intermedia	68	104	293	63	68
F/I_359	Y.ferderiksenii/intermedia	11	11	401	11	402
F/I_36	Y.ferderiksenii/intermedia	111	111	111	405	111
F/I_361	Y.ferderiksenii/intermedia	64	102	11	11	103
F/I_362	Y.ferderiksenii/intermedia	3	68	4	3	68
F/I_363	Y.ferderiksenii/intermedia	3	4	104	63	105
F/I_364	Y.ferderiksenii/intermedia	3	4	4	3	3
F/I_365	Y.ferderiksenii/intermedia	12	12	12	17	13
F/I_366	Y.ferderiksenii/intermedia	4	4	4	3	107
F/I_367	Y.ferderiksenii/intermedia	63	4	106	3	63
F/I_368	Y.ferderiksenii/intermedia	4	4	5	63	3
F/I_369	Y.ferderiksenii/intermedia	4	68	4	4	4
F/I_37	Y.ferderiksenii/intermedia	11	11	11	11	11
F/I_370	Y.ferderiksenii/intermedia	11	64	11	11	11
F/I_371	Y.ferderiksenii/intermedia	5	4	68	63	3
F/I_372	Y.ferderiksenii/intermedia	107	3	4	106	107
F/I_373	Y.ferderiksenii/intermedia	221	68	3	222	4
F/I_374	Y.ferderiksenii/intermedia	68	4	4	4	104
F/I_375	Y.ferderiksenii/intermedia	63	3	4	3	4
F/I_376	Y.ferderiksenii/intermedia	3	68	4	4	68
F/I_377	Y.ferderiksenii/intermedia	7	214	7	7	9
F/I_378	Y.ferderiksenii/intermedia	11	190	11	11	255
F/I_379	Y.ferderiksenii/intermedia	13	13	13	13	11
F/I_38	Y.ferderiksenii/intermedia	11	11	11	11	11
F/I_380	Y.ferderiksenii/intermedia	4	3	3	4	4
F/I_381	Y.ferderiksenii/intermedia	63	4	4	4	3
F/I_382	Y.ferderiksenii/intermedia	4	4	4	4	107
F/I_383	Y.ferderiksenii/intermedia	437	83	23	13	13
F/I_384	Y.ferderiksenii/intermedia	4	4	3	3	3
F/I_385	Y.ferderiksenii/intermedia	104	3	3	104	68
F/I_386	Y.ferderiksenii/intermedia	107	4	104	106	3
F/I_387	Y.ferderiksenii/intermedia	13	16	16	11	13
F/I_388	Y.ferderiksenii/intermedia	307	11	64	11	11
F/I_389	Y.ferderiksenii/intermedia	293	69	83	438	438
F/I_39	Y.ferderiksenii/intermedia	11	11	11	11	11
F/I_390	Y.ferderiksenii/intermedia	11	11	11	11	11
F/I_391YE	Non-pathogenic Y.enterocolitica	52	52	52	362	52
F/I_392	Y.ferderiksenii/intermedia	166	68	4	3	68
F/I_393	Y.ferderiksenii/intermedia	16	11	11	11	16
F/I_394	Y.ferderiksenii/intermedia	11	11	11	11	11
F/I_395	Y.ferderiksenii/intermedia	5	3	68	4	68
F/I_396	Y.ferderiksenii/intermedia	83	12	23	83	11
F/I_397	Y.ferderiksenii/intermedia	12	16	12	12	11
F/I_398	Y.ferderiksenii/intermedia	152	23	23	15	23
F/I_399	Y.ferderiksenii/intermedia	15	16	23	11	152
F/I_4	Y.ferderiksenii/intermedia	29	8	10	191	111
F/I_40	Y.ferderiksenii/intermedia	11	306	11	11	11
F/I_400	Y.ferderiksenii/intermedia	14	13	11	15	15
F/I_401	Y.ferderiksenii/intermedia	12	11	11	12	12
F/I_402	Y.ferderiksenii/intermedia	13	11	11	11	16
F/I_403	Y.ferderiksenii/intermedia	11	17	11	11	11
F/I_404	Y.ferderiksenii/intermedia	3	3	4	5	5
F/I_405	Y.ferderiksenii/intermedia	6	7	8	7	9
F/I_406	Y.ferderiksenii/intermedia	8	10	10	10	8
F/I_407	Y.ferderiksenii/intermedia	11	12	11	11	13
F/I_408	Y.ferderiksenii/intermedia	11	16	11	11	11
F/I_409	Y.ferderiksenii/intermedia	11	11	16	11	11
F/I_41	Y.ferderiksenii/intermedia	11	11	91	11	16
F/I_410	Y.ferderiksenii/intermedia	11	362	11	363	11
F/I_411	Y.ferderiksenii/intermedia	361	11	11	11	11
F/I_412	Y.ferderiksenii/intermedia	111	10	111	10	10
F/I_413	Non-pathogenic Y.enterocolitica	245	245	245	245	360
F/I_414	Non-pathogenic Y.enterocolitica	245	245	245	245	360
F/I_415	pathogenic Y. enterocolitica	357	245	358	359	245
F/I_416	Y.ferderiksenii/intermedia	13	11	11	13	11
F/I_417	Y.ferderiksenii/intermedia	104	3	63	4	4
F/I_418	Y.ferderiksenii/intermedia	107	105	364	4	4
F/I_419	Y.ferderiksenii/intermedia	15	11	11	13	11
F/I_42	Y.ferderiksenii/intermedia	11	11	11	11	11
F/I_420	Y.ferderiksenii/intermedia	11	12	240	17	15
F/I_421	Y.ferderiksenii/intermedia	12	11	13	13	13
F/I_422	Y.ferderiksenii/intermedia	23	23	11	23	23
F/I_423	Y.ferderiksenii/intermedia	12	11	11	13	11
F/I_424	Y.ferderiksenii/intermedia	23	16	15	83	83
F/I_425	Y.ferderiksenii/intermedia	23	13	300	152	23
F/I_426	Y.ferderiksenii/intermedia	11	23	23	23	13
F/I_427	Y.ferderiksenii/intermedia	11	11	11	11	11
F/I_428	Y.ferderiksenii/intermedia	11	11	11	11	11
F/I_429	Y.ferderiksenii/intermedia	11	11	11	11	11
F/I_43	Y.ferderiksenii/intermedia	11	11	11	16	91
F/I_44	Y.ferderiksenii/intermedia	15	15	305	15	15
F/I_45	Y.ferderiksenii/intermedia	23	164	23	23	23
F/I_46E	Non-pathogenic Y.enterocolitica	192	56	21	175	241
F/I_47E	Non-pathogenic Y.enterocolitica	192	192	193	192	21
F/I_48E	Non-pathogenic Y.enterocolitica	120	120	120	120	120
F/I_49	Y.ferderiksenii/intermedia	190	307	11	11	11
F/I_50	Y.ferderiksenii/intermedia	11	16	16	11	16
F/I_51	Y.ferderiksenii/intermedia	11	11	11	11	11
F/I_52	Y.ferderiksenii/intermedia	11	11	11	11	11
F/I_53	Y.ferderiksenii/intermedia	5	3	5	3	4
F/I_54	Y.ferderiksenii/intermedia	83	83	83	83	83
F/I_55	Y.ferderiksenii/intermedia	16	16	16	11	91
F/I_56	Y.ferderiksenii/intermedia	23	23	12	11	13
F/I_57	Y.ferderiksenii/intermedia	13	13	83	83	23
F/I_58	Y.ferderiksenii/intermedia	83	23	23	172	173
F/I_59	Y.ferderiksenii/intermedia	23	22	13	22	13
F/I_6	Y.ferderiksenii/intermedia	11	11	11	11	11
F/I_60	Y.ferderiksenii/intermedia	3	8	8	30	30
F/I_61	Y.ferderiksenii/intermedia	10	9	7	9	29
F/I_62	Y.ferderiksenii/intermedia	30	30	31	8	31
F/I_63	Y.ferderiksenii/intermedia	7	27	7	31	29
F/I_64	Y.ferderiksenii/intermedia	26	22	13	22	22
F/I_65	Y.ferderiksenii/intermedia	25	25	25	4	3
F/I_66	Y.ferderiksenii/intermedia	8	9	29	29	27
F/I_67	Y.ferderiksenii/intermedia	27	10	8	28	24
F/I_68	Y.ferderiksenii/intermedia	7	24	24	24	24
F/I_69	Y.ferderiksenii/intermedia	13	22	23	13	13
F/I_7	Y.ferderiksenii/intermedia	11	11	11	190	11
F/I_70	Y.ferderiksenii/intermedia	111	111	111	111	111
F/I_71	Y.ferderiksenii/intermedia	111	111	111	111	111
F/I_72	Y.ferderiksenii/intermedia	83	13	83	13	13
F/I_73	Y.ferderiksenii/intermedia	23	22	11	23	23
F/I_74	Y.ferderiksenii/intermedia	111	366	367	368	366
F/I_76	Y.ferderiksenii/intermedia	16	91	365	16	11
F/I_77	Y.ferderiksenii/intermedia	16	16	11	11	11
F/I_78	Y.ferderiksenii/intermedia	11	11	13	16	11
F/I_79	Y.ferderiksenii/intermedia	11	11	11	11	11
F/I_8	Y.ferderiksenii/intermedia	11	11	11	11	11
F/I_80	Y.ferderiksenii/intermedia	11	11	11	11	11
F/I_81	Y.ferderiksenii/intermedia	11	11	190	11	11
F/I_82	Y.ferderiksenii/intermedia	190	239	11	11	11
F/I_83	Y.ferderiksenii/intermedia	11	11	11	11	11
F/I_84	Y.ferderiksenii/intermedia	11	11	11	16	11
F/I_85	Y.ferderiksenii/intermedia	11	11	11	11	11
F/I_87	Y.ferderiksenii/intermedia	11	11	11	11	11
F/I_88	Y.ferderiksenii/intermedia	11	11	11	11	11
F/I_89	Y.ferderiksenii/intermedia	23	11	13	23	12
F/I_90	Y.ferderiksenii/intermedia	11	11	11	11	11
F/I_91	Y.ferderiksenii/intermedia	16	11	11	11	11
F/I_92	Y.ferderiksenii/intermedia	4	4	4	3	4
F/I_93	Y.ferderiksenii/intermedia	11	11	11	11	11
F/I_94	Y.ferderiksenii/intermedia	11	11	11	11	11
F/I_95	Y.ferderiksenii/intermedia	11	11	11	11	11
F/I_96	Y.ferderiksenii/intermedia	11	11	11	11	11
F/I_97	Y.ferderiksenii/intermedia	11	16	16	91	11
F/I_98	Y.ferderiksenii/intermedia	10	10	8	10	9
F/I_99	Y.ferderiksenii/intermedia	63	63	127	128	129
F/I_9YE	Non-pathogenic Y.enterocolitica	51	52	52	51	52
GS1	Y. pestis	1	0	0	1	1
GS10	Y. pestis	0	1	1	1	2
GS11	Y. pestis	2	1	0	1	1
GS12	Y. pestis	1	1	1	61	1
GS13	Y. pestis	2	1	0	1	1
GS14	Y. pestis	61	0	1	62	1
GS15	Y. pestis	1	1	1	1	1
GS16	Y. pestis	1	0	61	0	61
GS17	Y. pestis	1	2	0	1	1
GS18	Y. pestis	0	61	61	1	61
GS19	Y. pestis	1	1	1	1	0
GS2	Y. pestis	1	1	1	61	0
GS20	Y. pestis	2	1	1	61	1
GS21	Y. pestis	62	61	2	1	1
GS23	Y. pestis	116	62	1	2	2
GS24	Y. pestis	2	1	1	1	1
GS25	Y. pestis	1	1	1	62	1
GS26	Y. pestis	1	1	1	1	0
GS27	Y. pestis	1	1	1	2	2
GS28	Y. pestis	0	1	1	2	1
GS29	Y. pestis	1	1	1	1	2
GS3	Y. pestis	62	384	0	1	1
GS30	Y. pestis	0	2	1	2	1
GS31	Y. pestis	1	1	1	1	1
GS32	Y. pestis	1	0	62	1	0
GS33	Y. pestis	61	61	62	0	62
GS34	Y. pestis	2	1	1	1	0
GS35	Y. pestis	2	1	0	1	1
GS36	Y. pestis	1	1	1	2	1
GS37	Y. pestis	1	2	1	2	1
GS38	Y. pestis	1	337	338	61	1
GS39	Y. pestis	1	1	1	1	1
GS4	Y. pestis	2	311	61	2	1
GS40	Y. pestis	1	1	61	1	1
GS41	Y. pestis	1	1	0	61	62
GS42	Y. pestis	1	0	1	1	1
GS43	Y. pestis	0	0	1	1	1
GS44	Y. pestis	1	1	1	1	1
GS45	Y. pestis	1	0	1	61	1
GS46	Y. pestis	0	1	2	1	0
GS47	Y. pestis	1	1	1	18	0
GS48	Y. pestis	1	0	1	141	1
GS49	Y. pestis	1	1	1	61	1
GS5	Y. pestis	0	0	61	311	1
GS50	Y. pestis	1	195	0	1	2
GS6	Y. pestis	1	1	1	1	61
GS7	Y. pestis	61	1	0	1	62
GS8	Y. pestis	1	1	1	386	1
GS9	Y. pestis	61	1	1	1	385
53510	Y. pseudotuberculosis	1	1	2	1	1
YP2B	Y. pseudotuberculosis	1	2	1	286	287
J5	Y. pseudotuberculosis	196	2	1	1	0
J6	Y. pseudotuberculosis	2	2	1	1	1
YP1B	Y. pseudotuberculosis	1	1	1	1	1
PS1	Y. pseudotuberculosis	1	1	1	231	1
YP2A	Y. pseudotuberculosis	1	1	253	1	1
YP15	Y. pseudotuberculosis	1	1	254	1	253
YP6	Y. pseudotuberculosis	1	1	1	1	1
PS15	Y. pseudotuberculosis	2	2	2	2	1
PS16	Y. pseudotuberculosis	1	2	1	1	2
PS17	Y. pseudotuberculosis	1	1	1	1	1
PS18	Y. pseudotuberculosis	1	1	1	1	1
YP011	Y. pseudotuberculosis	1	1	1	2	1
53504	Y. pseudotuberculosis	0	1	1	1	1
53505	Y. pseudotuberculosis	1	196	228	1	229
53512	Y. pseudotuberculosis	395	396	397	398	397
53514	Y. pseudotuberculosis	1	1	227	1	1
53518	Y. pseudotuberculosis	200	197	2	196	197
PTB3	Y. pseudotuberculosis	2	2	2	1	1
YP010	Y. pseudotuberculosis	1	1	1	1	332
YP014	Y. pseudotuberculosis	1	226	1	2	1
Y-E1	pathogenic Y. enterocolitica	32	32	32	32	32
Y-E10	pathogenic Y. enterocolitica	32	32	409	410	410
Y-E100	Non-pathogenic Y.enterocolitica	55	56	57	58	56
Y-E11	pathogenic Y. enterocolitica	32	43	32	32	408
Y-E12	pathogenic Y. enterocolitica	32	409	408	32	32
Y-E13	pathogenic Y. enterocolitica	35	36	36	36	35
Y-E14	pathogenic Y. enterocolitica	252	32	38	36	37
Y-E15	pathogenic Y. enterocolitica	230	230	184	186	186
Y-E16	pathogenic Y. enterocolitica	32	32	35	32	39
Y-E17	pathogenic Y. enterocolitica	32	32	32	32	42
Y-E18	pathogenic Y. enterocolitica	32	32	32	32	32
Y-E19	pathogenic Y. enterocolitica	251	35	32	35	36
Y-E2	pathogenic Y. enterocolitica	32	43	32	32	43
Y-E20	pathogenic Y. enterocolitica	35	32	32	32	32
Y-E21	pathogenic Y. enterocolitica	35	32	32	32	32
Y-E22	pathogenic Y. enterocolitica	32	32	32	32	32
Y-E23	pathogenic Y. enterocolitica	32	32	32	32	32
YE24	pathogenic Y. enterocolitica	32	32	32	43	32
Y-E25	pathogenic Y. enterocolitica	32	32	32	32	32
Y-E26	pathogenic Y. enterocolitica	32	32	32	32	32
Y-E27	pathogenic Y. enterocolitica	32	32	32	32	32
Y-E28	pathogenic Y. enterocolitica	373	32	39	32	374
Y-E29	pathogenic Y. enterocolitica	32	32	32	32	32
Y-E3	pathogenic Y. enterocolitica	35	32	35	35	32
Y-E30	pathogenic Y. enterocolitica	32	77	32	77	32
Y-E31	pathogenic Y. enterocolitica	77	32	32	32	32
Y-E32	pathogenic Y. enterocolitica	32	32	32	32	77
Y-E33	pathogenic Y. enterocolitica	32	32	77	78	40
Y-E34	pathogenic Y. enterocolitica	35	36	32	35	36
Y-E35	pathogenic Y. enterocolitica	251	251	252	32	36
Y-E36	pathogenic Y. enterocolitica	32	32	32	250	32
Y-E37	pathogenic Y. enterocolitica	43	32	41	249	42
Y-E38	pathogenic Y. enterocolitica	161	161	162	163	162
Y-E39	pathogenic Y. enterocolitica	32	32	32	77	32
Y.e1b/08	pathogenic Y. enterocolitica	48	48	48	48	48
Y-E40	pathogenic Y. enterocolitica	42	32	43	42	32
Y-E41	pathogenic Y. enterocolitica	42	44	32	42	45
Y-E42	pathogenic Y. enterocolitica	32	32	32	41	32
Y-E44	pathogenic Y. enterocolitica	32	32	32	32	32
Y-E45	pathogenic Y. enterocolitica	36	37	38	39	40
Y-E46	pathogenic Y. enterocolitica	32	33	32	34	32
Y-E47	pathogenic Y. enterocolitica	32	35	35	32	35
YE92010	pathogenic Y. enterocolitica	46	47	48	48	48
Y-E49	pathogenic Y. enterocolitica	49	32	50	49	32
Pa12986	pathogenic Y. enterocolitica	48	48	48	48	46
Y-E51	Non-pathogenic Y.enterocolitica	19	320	326	120	19
Y-E52	Non-pathogenic Y.enterocolitica	320	19	19	19	19
Y-E53	Non-pathogenic Y.enterocolitica	19	19	19	19	19
Y-E54	Non-pathogenic Y.enterocolitica	19	19	320	19	322
Y-E55	Non-pathogenic Y.enterocolitica	19	19	320	323	19
Y-E56	Non-pathogenic Y.enterocolitica	19	19	19	19	19
Y-E57	Non-pathogenic Y.enterocolitica	19	19	19	325	369
Y-E58	Non-pathogenic Y.enterocolitica	19	19	19	19	19
Y-E59	Non-pathogenic Y.enterocolitica	19	323	19	19	19
D92	pathogenic Y. enterocolitica	39	39	39	370	39
Y-E60	Non-pathogenic Y.enterocolitica	327	19	324	19	19
Y-E61	Non-pathogenic Y.enterocolitica	19	326	320	323	328
Y-E62	Non-pathogenic Y.enterocolitica	19	327	327	19	323
Y-E63	Non-pathogenic Y.enterocolitica	120	19	120	19	19
Y-E64	Non-pathogenic Y.enterocolitica	19	19	19	322	320
Y-E65	Non-pathogenic Y.enterocolitica	19	323	320	19	19
Y-E66	Non-pathogenic Y.enterocolitica	19	19	19	19	324
Y-E67	Non-pathogenic Y.enterocolitica	19	19	325	326	19
Y-E68	Non-pathogenic Y.enterocolitica	319	320	19	19	19
Y-E69	Non-pathogenic Y.enterocolitica	56	56	321	56	321
Y-E7	pathogenic Y. enterocolitica	32	35	32	32	32
Y-E70	Non-pathogenic Y.enterocolitica	181	52	52	132	52
Y-E71	Non-pathogenic Y.enterocolitica	176	177	178	179	180
Y-E72	Non-pathogenic Y.enterocolitica	56	175	120	120	175
Y-E73	Non-pathogenic Y.enterocolitica	20	20	120	174	174
Y-E74	Non-pathogenic Y.enterocolitica	19	19	19	19	19
Y-E75	Non-pathogenic Y.enterocolitica	184	162	185	162	184
Y-E76	Non-pathogenic Y.enterocolitica	120	175	120	183	56
Y-E77	Non-pathogenic Y.enterocolitica	162	182	162	163	162
Y-E78	Non-pathogenic Y.enterocolitica	184	182	186	186	186
Y-E79	Non-pathogenic Y.enterocolitica	120	120	120	19	120
Y-E8	pathogenic Y. enterocolitica	32	32	32	32	32
Y-E80	Non-pathogenic Y.enterocolitica	163	184	184	230	163
Y-E81	Non-pathogenic Y.enterocolitica	132	52	132	132	132
Y-E82	Non-pathogenic Y.enterocolitica	163	162	163	163	162
Y-E83	Non-pathogenic Y.enterocolitica	175	120	175	175	120
Y-E85	Non-pathogenic Y.enterocolitica	120	120	238	120	120
Y-E86	Non-pathogenic Y.enterocolitica	232	233	234	235	236
Y-E87	Non-pathogenic Y.enterocolitica	175	175	237	175	175
Y-E88	Non-pathogenic Y.enterocolitica	120	175	175	175	235
Y-E89	Non-pathogenic Y.enterocolitica	117	117	118	118	120
Y-E9	pathogenic Y. enterocolitica	32	32	32	32	32
Y-E90	Non-pathogenic Y.enterocolitica	119	117	120	120	119
Y-E91	Non-pathogenic Y.enterocolitica	117	117	117	118	117
Y-E92	Non-pathogenic Y.enterocolitica	19	20	21	20	19
Y-E93	Non-pathogenic Y.enterocolitica	117	19	117	118	120
Y-E94	Non-pathogenic Y.enterocolitica	117	120	120	120	120
Y-E95	Non-pathogenic Y.enterocolitica	125	120	126	117	120
Y-E96	Non-pathogenic Y.enterocolitica	21	20	20	20	20
Y-E97	Non-pathogenic Y.enterocolitica	117	117	119	117	19
Y-E98	Non-pathogenic Y.enterocolitica	56	120	56	56	56
Y-E99	Non-pathogenic Y.enterocolitica	56	57	56	56	120
Y.aldovae 670-83	Y.aldovae	333	334	334	335	336
Y.aleksiciae 159	Y.aleksiciae	407	407	407	407	407
Y.enterocolitica 2516-87	Y.enterocolitica	32	35	276	35	32
Y.enterocolitica WA	Y.enterocolitica	48	48	130	131	48
Y.enterocolitica subsp.enterocolitica 8081	Y.enterocolitica	53	54	54	54	54
Y.enterocolitica subsp.palearctica 105.5R(r)	Y.enterocolitica	32	108	109	32	110
Y.enterocolitica subsp.palearctica Y11	Y.enterocolitica	33	34	113	114	32
Y.ferderiksenii ATCC 33641	Y.ferderiksenii	98	99	99	100	101
Y.ferderiksenii Y225	Y.ferderiksenii	121	122	123	124	10
Y.intermidia Y228	Y.intermidia	9	171	67	67	67
Y.kristensenii ATCC33639	Y.kristensenii	111	142	10	10	10
Y.kristensenii Y231	Y.kristensenii	111	10	10	10	10
Y.pestis A1122	Y.pestis	1	1	0	61	1
Y.pestis D106004	Y.pestis	1	1	1	1	1
Y.pestis D182038	Y.pestis	1	2	1	61	1
Y.pestis KIM10+	Y.pestis	0	1	1	1	1
Y.pestis NEPAL516	Y.pestis	1	0	1	1	1
Y.pestis pestoides F	Y.pestis	1	197	197	1	1
Y. pseudotuberculosis IP31758	Y. pseudotuberculosis	1	1	1	1	200
Y. pseudotuberculosis PB1/+	Y. pseudotuberculosis	196	197	197	197	196
Y. pseudotuberculosis YPIII	Y. pseudotuberculosis	1	1	1	1	1
Y.rohdei YRA	Y.rohdei	425	245	426	245	245
Y.ruckeri YRB	Y.ruckeri	148	149	150	151	148
Y.similis 228	Y.similis	288	289	289	289	289
YK1	Y. kristensenii	310	93	93	95	95
YK10	Y. kristensenii	10	10	138	10	10
YK101	Y. kristensenii	246	247	247	246	248
YK102	Y. kristensenii	247	247	247	247	247
YK103	Y. kristensenii	93	95	95	93	93
YK104-YE	Non-pathogenic Y.enterocolitica	19	19	320	19	19
YK105	Y. kristensenii	135	132	132	132	132
YK106	Y. kristensenii	132	132	132	132	132
YK107	pathogenic Y. enterocolitica	243	244	245	245	245
YK108	Y. kristensenii	132	132	242	132	132
YK109	Y. kristensenii	133	134	133	134	133
YK11	Y. kristensenii	10	138	10	285	10
YK110	Y. kristensenii	136	132	132	132	132
YK111	Y. kristensenii	132	132	135	132	135
YK112	Y. kristensenii	133	134	134	134	133
YK113	Y. kristensenii	132	132	132	132	132
YK114	Y. kristensenii	132	132	132	140	132
YK115	Y. kristensenii	138	139	137	137	137
YK116	Y. kristensenii	133	137	137	137	137
YK117	Y. kristensenii	132	132	132	132	132
YK118	Y. kristensenii	132	132	132	132	132
YK119	Y. kristensenii	132	132	132	132	132
YK12	Y. kristensenii	285	10	10	138	285
YK120	Y. kristensenii	132	132	132	132	132
YK121	Y. kristensenii	132	132	132	132	132
YK122	Y. kristensenii	132	132	132	132	132
YK123	Y. kristensenii	416	418	419	420	421
YK124	Y. kristensenii	416	417	417	318	417
YK125	Y. kristensenii	144	144	144	144	144
YK126	Y. kristensenii	413	413	414	415	413
YK13	Y. kristensenii	10	10	10	10	10
YK14	Y. kristensenii	10	284	138	10	10
YK15	Y. kristensenii	138	138	10	283	10
YK17	Non-pathogenic Y.enterocolitica	279	280	281	282	282
YK18	Non-pathogenic Y.enterocolitica	132	52	52	132	132
YK2	Y. kristensenii	95	95	95	95	95
YK20-YE	Non-pathogenic Y.enterocolitica	163	163	162	163	162
YK21	Y. kristensenii	95	95	95	392	95
YK22	Y. kristensenii	95	95	95	95	95
YK23	Y. kristensenii	391	93	95	95	95
YK24	Y. kristensenii	93	95	95	95	93
YK25	Y. kristensenii	93	93	93	93	394
YK26	Y. kristensenii	95	95	93	93	95
YK27	Y. kristensenii	10	10	10	10	393
YK28	Y. kristensenii	10	138	10	10	10
YK29	Y. kristensenii	10	10	10	10	10
YK3	Y. kristensenii	144	308	309	138	138
YK30	Y. kristensenii	95	93	93	95	95
YK31-FI	Y.ferderiksenii/intermedia	8	371	8	8	9
YK32	Y. kristensenii	95	95	95	93	95
YK33	Y. kristensenii	10	10	10	10	10
YK34	Y. kristensenii	95	96	95	97	95
YK35	Y. kristensenii	93	93	93	93	94
YK36	Y. kristensenii	95	95	95	95	95
YK37	Y. kristensenii	10	10	10	10	10
YK38	Y. kristensenii	92	10	10	10	10
YK39	Y. kristensenii	9	10	10	10	10
YK4	Y. kristensenii	93	93	93	93	93
YK40	Y. kristensenii	10	138	10	10	209
YK41	Y. kristensenii	93	93	93	93	93
YK42	Y. kristensenii	93	210	93	95	95
YK43	Y. kristensenii	184	184	184	184	211
YK44	Y. kristensenii	95	93	95	95	93
YK45	Y. kristensenii	95	95	93	95	95
YK46	Y. kristensenii	93	95	93	95	95
YK47	Y. kristensenii	212	10	10	10	10
YK48	Y. kristensenii	10	10	146	10	10
YK49	Y. kristensenii	10	10	10	10	10
YK5	Y. kristensenii	10	79	10	10	10
YK50	Y. kristensenii	10	10	10	10	10
YK51	Y. kristensenii	10	10	10	10	9
YK52	Y. kristensenii	10	10	10	10	10
YK53	Y. kristensenii	138	10	10	10	10
YK54	Y. kristensenii	339	10	10	9	10
YK55	Y. kristensenii	10	342	10	10	10
YK56	Y. kristensenii	11	11	11	341	11
YK57	Y. kristensenii	10	10	10	10	10
YK58	Y. kristensenii	10	10	9	339	10
YK59	Y. kristensenii	339	10	339	10	10
YK6	Y. kristensenii	144	138	138	308	138
YK60	Y. kristensenii	10	10	10	10	10
YK61	Y. kristensenii	95	95	95	95	95
YK62	Y. kristensenii	144	138	138	144	138
YK63	Y. kristensenii	138	138	138	144	138
YK64	Y. kristensenii	95	95	95	95	95
YK65	Y. kristensenii	10	92	92	10	10
YK66	Y. kristensenii	10	424	10	10	10
YK67	Y. kristensenii	93	340	95	95	95
YK68	Y. kristensenii	95	95	95	95	95
YK69	Y. kristensenii	10	10	10	10	10
YK7	Y. kristensenii	138	138	138	138	138
YK70	Y. kristensenii	94	93	93	93	93
YK71	Y. kristensenii	10	143	10	10	10
YK72	Y. kristensenii	10	10	10	10	10
YK73	Y. kristensenii	10	10	10	10	10
YK74	Y. kristensenii	95	95	95	95	95
YK75	Y. kristensenii	138	144	138	138	138
YK76	Y. kristensenii	93	95	93	93	93
YK77	Y. kristensenii	95	95	95	145	95
YK78	Y. kristensenii	146	10	10	10	147
YK79	Y. kristensenii	10	10	10	10	10
YK8	Y. kristensenii	315	316	317	317	318
YK80	Y. kristensenii	10	10	10	10	10
YK81	Y. kristensenii	10	10	10	10	10
YK82-FI	Y.ferderiksenii/intermedia	81	164	23	11	81
YK83	Y. kristensenii	93	266	93	266	95
YK84	Y. kristensenii	139	137	138	137	137
YK85	Y. kristensenii	262	263	93	264	95
YK86	Y. kristensenii	95	95	95	95	95
YK87	Y. kristensenii	10	10	10	138	265
YK88	Y. kristensenii	10	10	10	10	10
YK89	Y. kristensenii	10	10	10	10	10
YK9	Y. kristensenii	312	313	312	314	314
YK90	Y. kristensenii	10	10	10	10	9
YK91	Y. kristensenii	93	93	93	93	93
YK92	Y. kristensenii	94	93	93	93	93
YK93	Y. kristensenii	380	381	382	246	383
YK94	Y. kristensenii	137	137	137	137	137
YK95	Y. kristensenii	379	133	312	133	133
YK96	Y. kristensenii	10	10	10	378	10
YK97	Y. kristensenii	10	10	10	10	10
YK98	Y. kristensenii	246	246	246	246	248
Y-P10	Y. pseudotuberculosis	1	1	1	1	1
Y-P11	Y. pseudotuberculosis	1	1	2	2	1
Y-P12	Y. pseudotuberculosis	196	372	1	1	1
Y-P13	Y. pseudotuberculosis	1	2	226	1	1
Y-P14	Y. pseudotuberculosis	1	1	1	1	1
Y-P15	Y. pseudotuberculosis	0	2	2	196	1
Y-P16	Y. pseudotuberculosis	1	2	0	0	0
Y-P17	Y. pseudotuberculosis	1	1	1	1	1
Y-P18	Y. pseudotuberculosis	1	1	1	1	1
Y-P19	Y. pseudotuberculosis	1	2	1	1	1
Y-P20	Y. pseudotuberculosis	1	199	1	1	1
Y-P21	Y. pseudotuberculosis	1	226	1	1	1
Y-P22	Y. pseudotuberculosis	1	1	1	1	1
Y-P23	Y. pseudotuberculosis	226	1	1	226	311
Y-P24	Y. pseudotuberculosis	1	1	1	1	1
Y-P25	Y. pseudotuberculosis	1	1	1	1	1
Y-P26	Y. pseudotuberculosis	1	1	1	1	1
Y-P27	Y. pseudotuberculosis	1	1	1	1	1
Y-P28	Y. pseudotuberculosis	1	1	2	2	1
Y-P29	Y. pseudotuberculosis	227	2	1	2	227
Y-P30	Y. pseudotuberculosis	198	1	1	1	1
Y-P35	Y. pseudotuberculosis	1	2	1	1	1
Y-P36	Y. pseudotuberculosis	1	1	1	1	1
Y-P37	Y. pseudotuberculosis	1	1	1	2	1
